# Supplementary material for: Immunohistochemical Pattern of Histone H2A Variant Expression in an Experimental Model of Ischemia–Reperfusion-Induced Acute Kidney Injury
Source: Int J Mol Sci. 2023 Apr 30;24(9):8085. doi: 10.3390/ijms24098085 (PMC10179385; doi:10.3390/ijms24098085)
Supplement: Supplementary file 1 [file ijms-24-08085-s001.zip]

Archive with 1 entries (1 files):
- ijms-2334664-supplementary.pdf
